# Supplementary material for: Heterozygosity in an Isolated Population of a Large Mammal Founded by Four Individuals Is Predicted by an Individual-Based Genetic Model
Source: PLoS One. 2012 Sep 20;7(9):e43482. doi: 10.1371/journal.pone.0043482 (PMC3447869; doi:10.1371/journal.pone.0043482)
Supplement: Programme S1 — Zipped archive with MATLAB M-files forming the individual-based population genetics model used in this study to simulate the introduction of the white-tailed deer in Finland. (ZIP) [file pone.0043482.s006.zip › extract_1000.m]

function [H1000,AR1000,N1000]=extract_1000(H,AR,N)
%omits the replicates where the population went extinct

%index of the columns with data
cindex=find(N(size(N,1),:)~=0);
H=H(:,cindex);%exclude
H1000=H(:,1:1000);%1000 needed
N=N(:,cindex);
N1000=N(:,1:1000);
for x=1:1000,
    AR1000(:,:,x)=AR(:,:,cindex(x));
end
