# Supplementary material for: Heterozygosity in an Isolated Population of a Large Mammal Founded by Four Individuals Is Predicted by an Individual-Based Genetic Model
Source: PLoS One. 2012 Sep 20;7(9):e43482. doi: 10.1371/journal.pone.0043482 (PMC3447869; doi:10.1371/journal.pone.0043482)
Supplement: Programme S1 — Zipped archive with MATLAB M-files forming the individual-based population genetics model used in this study to simulate the introduction of the white-tailed deer in Finland. (ZIP) [file pone.0043482.s006.zip › initial_pop_growth.m]

function [geno_m_0,geno_f_0,repfems,ID]=initial_pop_growth(t,repfems,ID,Nloci,geno_f, geno_m);
% uses the detailed infor from the first years
%simply returns the genotypes of the offspring for the next year, since repro and survival
%are known
%after initial years, the stochastic part of the model takes over
%note that model starts at t=1 (not 0) and thus has 1-year olds
%summary of the development (only genetic founders included)
%t	year	N	f0	m0	f1	m1	f2	m2	f3	m3	f4	m4	
%0	1934	4	3	1									
%1	1935	4	0	0	3	1							
%2	1936	4	0	0	0	0	3	1					
%3	1937	6	0	2	0	0	0	0	3	1			2 male calves by 2 females
%4	1938	8	1?	1?	0	2	0	0	0	0	3	1	2 calves of unknown sex by same 2 females as in 1937
%note that the main routine does not consider calves (0 age) animals (pre-breeding census)
% becasue this routine bypoasses the survival section, it is here assumed
%that all individuals survive, at time step 5, the stochastic part of the
%simulation takes over


if  t==3,
    % 2 3-yr females get one son each with the only male there is
    %decide which two females reproduce
    repfems=randperm(3);
    %first female 
    geno_par=[geno_f(repfems(1),:,:);geno_m];
    for l=1:Nloci,
        geno_m_0(1,l,1)=geno_par(1,l,binornd(1,.5)+1);
        geno_m_0(1,l,2)=geno_par(2,l,binornd(1,.5)+1);
    end
    %second female 
    geno_par=[geno_f(repfems(2),:,:);geno_m];
    for l=1:Nloci,
        geno_m_0(2,l,1)=geno_par(1,l,binornd(1,.5)+1);
        geno_m_0(2,l,2)=geno_par(2,l,binornd(1,.5)+1);
    end
    %add own ID
    geno_m_0(1,Nloci+1,1)=ID+1;
    geno_m_0(2,Nloci+1,1)=ID+2;
    ID=ID+2;
    %add maternal ID
    geno_m_0(1,Nloci+2,1)=geno_par(1,Nloci+1,1);
    geno_m_0(2,Nloci+2,1)=geno_par(1,Nloci+1,1);
    %add paternal ID
    geno_m_0(1,Nloci+3,1)=geno_par(2,Nloci+1,1);
    geno_m_0(1,Nloci+3,1)=geno_par(2,Nloci+1,1);
elseif t==4,
    % The same 2 females get one offspring of unknwon sex 
    son_count=0;
    dau_count=0;
    for f=1:2,
        geno_par=[geno_f(repfems(f),:,:);geno_m];
        if binornd(1,.5,1)==0,
            %female offspring 
            for l=1:Nloci,
                geno_f_0(dau_count+1,l,1)=geno_par(1,l,binornd(1,.5)+1);
                geno_f_0(dau_count+1,l,2)=geno_par(2,l,binornd(1,.5)+1);
            end
            %add own ID
            geno_f_0(dau_count+1,Nloci+1,1)=ID+1;
            ID=ID+1;
            %add maternal ID
            geno_f_0(dau_count+1,Nloci+2,1)=geno_par(1,Nloci+1,1);
            %add paternal ID
            geno_f_0(dau_count+1,Nloci+3,1)=geno_par(2,Nloci+1,1);
            %increase counter
            dau_count=dau_count+1;
        else %male offspring
            for l=1:Nloci,
                geno_m_0(son_count+1,l,1)=geno_par(1,l,binornd(1,.5)+1);
                geno_m_0(son_count+1,l,2)=geno_par(2,l,binornd(1,.5)+1);
            end %for l
            %add own ID
            geno_m_0(son_count+1,Nloci+1,1)=ID+1;
            ID=ID+1;
            %add maternal ID
            geno_m_0(son_count+1,Nloci+2,1)=geno_par(1,Nloci+1,1);
            %add paternal ID
            geno_m_0(son_count+1,Nloci+3,1)=geno_par(2,Nloci+1,1);
            %increase counter
            son_count=son_count+1;
        end %if binornd
    end% for f
    
end %if t

%if one sex was not produced, it is empty
if exist('geno_f_0')==0,
    geno_f_0=[];
end
if exist('geno_m_0')==0,
    geno_m_0=[];
end
