# Supplementary material for: Heterozygosity in an Isolated Population of a Large Mammal Founded by Four Individuals Is Predicted by an Individual-Based Genetic Model
Source: PLoS One. 2012 Sep 20;7(9):e43482. doi: 10.1371/journal.pone.0043482 (PMC3447869; doi:10.1371/journal.pone.0043482)
Supplement: Programme S1 — Zipped archive with MATLAB M-files forming the individual-based population genetics model used in this study to simulate the introduction of the white-tailed deer in Finland. (ZIP) [file pone.0043482.s006.zip › make_initial_pop.m]

function [geno_m_1,geno_f_1]=make_initial_pop(allele_nrs,Hini,intro)
%This code is an appendix to the paper "Heterozygosity in an isolated population of a large mammal founded by four individuals is predicted by an individual-based genetic model" by Kekkonen, Wikström & Brommer. It is an individual based population genetic model describing scnearios for the introduction of white-tailed deer in Finland. The code is written by Jon E. Brommer. It comes with absolutely no warranty or guarantee.
%unidrnd choice of alleles with H given by Hini, implemented by
% random without resampling. Ignores allele frequency
%intro specifies whether it is the first founding (=1) or the second one
%(=2). Assumptions on alleles (same or different) can be adjusted

Nloci=size(allele_nrs,2);

if Hini==1,
for l=1:Nloci
    if allele_nrs(l)==8, %all heterozygous and AR=8
          gen_types(:,l)=linspace(1,8,8)' +10*l*intro;
    elseif (allele_nrs(l)<8) & (allele_nrs(l)>3) %assumed to be heterozygous, random without resampling
        %there are at least 4 alleles,
        % first assign one to each founder on one string
        a=1;
        for x=1:2:7,
            gen_types(x,l)=a+10*l*intro;
            a=a+1;
        end
        %then assign the other ones
        remaining_allele_nr=(allele_nrs(l)-4);
        a=5;
        for x=2:2:8,
            if remaining_allele_nr>0,
               gen_types(x,l)=a+10*l*intro;
               a=a+1;
               remaining_allele_nr=remaining_allele_nr-1;
            else
                %randomly select another allele than what is on string 1
                gen_types(x,l)=random_without_resample(gen_types(x-1,l),l,allele_nrs(l))+10*l*intro;
            end
        end
    elseif (allele_nrs(l)<4)
        %fill first string first
        remaining_allele_nr=allele_nrs(l);
        a=1;
        for x=1:2:7
            if remaining_allele_nr>0,
                gen_types(x,l)=a+10*l*intro;
                a=a+1;
                remaining_allele_nr=remaining_allele_nr-1;
            else %all alleles assigned
                gen_types(x,l)=unidrnd(allele_nrs(l),1)+10*l*intro;
            end
        end
        %then complete second string as random without replacement
        for x=2:2:8,
           gen_types(x,l)=random_without_resample(gen_types(x-1,l),l,allele_nrs(l))+10*l*intro;
        end
    end %if allele_nrs
end %for l=1Nloci
else %¤¤¤¤¤¤¤¤¤¤¤¤¤¤¤¤¤¤¤¤¤¤¤¤¤¤¤¤¤¤¤   Hini not 1
    % goal is to reduce H as much as possible
    for l=1:Nloci
    if allele_nrs(l)==8, %all heterozygous and AR=8
          gen_types(:,l)=linspace(1,8,8)' +10*l*intro;
    elseif (allele_nrs(l)<8) & (allele_nrs(l)>4) %som individuals must be heterozygous, random without resampling
        %there are at least 4 alleles,
        % first assign one to each founder on one string
        a=1;
        for x=1:2:7,
            gen_types(x,l)=a+10*l*intro;
            a=a+1;
        end
        %then assign the other ones
        remaining_allele_nr=(allele_nrs(l)-4);
        a=5;
        for x=2:2:8,
            if remaining_allele_nr>0,
               gen_types(x,l)=a+10*l*intro;
               a=a+1;
               remaining_allele_nr=remaining_allele_nr-1;
            else
                %the rest is homozygous
                gen_types(x,l)=gen_types(x-1,l);
            end
        end
    elseif (allele_nrs(l)<5)
        %all homozygous for this locus
        remaining_allele_nr=allele_nrs(l);
        a=1;
        for x=1:2:7,
            if remaining_allele_nr>0,
                gen_types(x:x+1,l)=[a+10*l*intro;a+10*l*intro];
                a=a+1;
                remaining_allele_nr=remaining_allele_nr-1;
            else
                a=unidrnd(allele_nrs(l),1);
                gen_types(x:x+1,l)=[a+10*l*intro;a+10*l*intro];
            end
        end
        
    end %if allele_nrs
end %for l=1Nloci


end %if Hini

%genotypes are assigned to the individuals in random order since it is
%important that e.g. the one male is not always the one with highest
%alleleic richness
rorder=randperm(4);
%rorder=[1,2,3,4];
%male
geno_m_1(1,:,1)=gen_types(rorder(1)*2-1,:); %first strand of DNA
geno_m_1(1,:,2)=gen_types(rorder(1)*2,:); %sdecond strand of DNA
%females
for x=1:3,
    geno_f_1(x,:,1)=gen_types(rorder(x+1)*2-1,:);
    geno_f_1(x,:,2)=gen_types(rorder(x+1)*2,:);
end
