# Supplementary material for: Heterozygosity in an Isolated Population of a Large Mammal Founded by Four Individuals Is Predicted by an Individual-Based Genetic Model
Source: PLoS One. 2012 Sep 20;7(9):e43482. doi: 10.1371/journal.pone.0043482 (PMC3447869; doi:10.1371/journal.pone.0043482)
Supplement: Programme S1 — Zipped archive with MATLAB M-files forming the individual-based population genetics model used in this study to simulate the introduction of the white-tailed deer in Finland. (ZIP) [file pone.0043482.s006.zip › plot_WTDIntro.m]

function plot_WTDIntro(H,AR,N)
%This code is an appendix to the paper "Heterozygosity in an isolated
%population of a large mammal founded by four individuals is predicted by an individual-based genetic model" by Kekkonen, Wikstr�m & Brommer. It is an individual based population genetic model describing scnearios for the introduction of white-tailed deer in Finland. The code is written by Jon E. Brommer. It comes with absolutely no warranty or guarantee.
%plots a sumamry of the output of simulate_WTDintroduction

tend=size(H,1);
for t=1:tend,
    H2plot(t,1)=mean(H(t,:));
    array=sort(H(t,:));
    H2plot(t,2)=array(25);
    H2plot(t,3)=array(975);
    N2plot(t,1)=mean(N(t,:));
    array=sort(N(t,:));
    N2plot(t,2)=array(25);
    N2plot(t,3)=array(975);
    array=sort(mean(AR(t,:,:),2));
    AR2plot(t,1)=mean(array);
    AR2plot(t,2)=array(1,:,25);
    AR2plot(t,3)=array(1,:,975);
end

% some simple plots of the averages
figure(1),clf;
%H and AR over time
time=linspace(1,tend,tend);
subplot(2,1,1);plot(time, H2plot(:,1),'bo-');
hold on;
plot(time, H2plot(:,2),'b--');
plot(time, H2plot(:,3),'b--');
hold off;
xlabel('Time','FontSize',14);
ylabel('Htot (95%CI)','FontSize',14);
subplot(2,1,2);plot(time, AR2plot(:,1),'go-');
hold on;
subplot(2,1,2);plot(time, AR2plot(:,2),'g--');
subplot(2,1,2);plot(time, AR2plot(:,3),'g--');
hold off;
xlabel('Time','FontSize',14);
ylabel('AR','FontSize',14);

figure(2),clf;
plot(time, N2plot(:,1),'ro-');
hold on;
plot(time, N2plot(:,2),'r--');
plot(time, N2plot(:,3),'r--');
hold off;
xlabel('Time','FontSize',14);
ylabel('Ntot','FontSize',14);
