# Supplementary material for: Heterozygosity in an Isolated Population of a Large Mammal Founded by Four Individuals Is Predicted by an Individual-Based Genetic Model
Source: PLoS One. 2012 Sep 20;7(9):e43482. doi: 10.1371/journal.pone.0043482 (PMC3447869; doi:10.1371/journal.pone.0043482)
Supplement: Programme S1 — Zipped archive with MATLAB M-files forming the individual-based population genetics model used in this study to simulate the introduction of the white-tailed deer in Finland. (ZIP) [file pone.0043482.s006.zip › random_without_resample.m]

function [x2]=random_without_resample(x1,locus,n)
%This code is an appendix to the paper "Heterozygosity in an isolated population of a large mammal founded by four individuals is predicted by an individual-based genetic model" by Kekkonen, Wikstr�m & Brommer. It is an individual based population genetic model describing scnearios for the introduction of white-tailed deer in Finland. The code is written by Jon E. Brommer. It comes with absolutely no warranty or guarantee.
%returns a random numbers from 1 to n which does not include x1
%substracts the locus number such that x2 is the allele number

alleles=linspace(1,n,n);
x1=x1-10*locus; %allele number
alleles2=find(alleles~=x1);
x2=alleles2(unidrnd((n-1),1));
