# Supplementary material for: Heterozygosity in an Isolated Population of a Large Mammal Founded by Four Individuals Is Predicted by an Individual-Based Genetic Model
Source: PLoS One. 2012 Sep 20;7(9):e43482. doi: 10.1371/journal.pone.0043482 (PMC3447869; doi:10.1371/journal.pone.0043482)
Supplement: Programme S1 — Zipped archive with MATLAB M-files forming the individual-based population genetics model used in this study to simulate the introduction of the white-tailed deer in Finland. (ZIP) [file pone.0043482.s006.zip › readme.txt]

This code is an appendix to the paper "Heterozygosity in an isolated population of a large mammal founded by four individuals is predicted by an individual-based genetic model" by Kekkonen, Wikstr�m & Brommer. It is an individual based population genetic model describing scnearios for the introduction of white-tailed deer in Finland. The code is written by Jon E. Brommer. It comes with absolutely no warranty or guarentee.

For running the code

1. You need MATLAB. I wrote this in vs. 7, but it may run in older versions.
2. place all the six '*.m' files in a directory of your choice
3. In MATLAB, make this directory your current directory 
4. run by typing "[H,AR,N,extinctions]=simulate_WTDintroduction". 1050 simulations are run (1000 returned, ignoring extinctions)
5. plot an overview of the results by typing "plot_WTDIntro(H,AR,N)"
6. The above simulates what in the paper is called 'scenario A'. For changing scenarios, you need to study what is written in "simulate_WTDintroduction.m". 

-Jon E. Brommer
