# Supplementary material for: Heterozygosity in an Isolated Population of a Large Mammal Founded by Four Individuals Is Predicted by an Individual-Based Genetic Model
Source: PLoS One. 2012 Sep 20;7(9):e43482. doi: 10.1371/journal.pone.0043482 (PMC3447869; doi:10.1371/journal.pone.0043482)
Supplement: Programme S1 — Zipped archive with MATLAB M-files forming the individual-based population genetics model used in this study to simulate the introduction of the white-tailed deer in Finland. (ZIP) [file pone.0043482.s006.zip › simulate_WTDintroduction.m]

function [H,AR,N,extinctions]=simulate_WTDintroduction
%This code is an appendix to the paper "Heterozygosity in an isolated population of a large mammal founded by four individuals is predicted by an individual-based genetic model" by Kekkonen, Wikström & Brommer. It is an individual based population genetic model describing scnearios for the introduction of white-tailed deer in Finland. The code is written by Jon E. Brommer. It comes with absolutely no warranty or guarantee.
%OUTPUT: given for 1000 replicate populations
%H, heterozygosity of all animals in the population for each time step
%AR, allelic_richness of all animals and loci in the population for each time step
%N, population size of all animals
%extinctions, the number of demographic extinctions

%individual genotypes with one string of DNA in each dimension
%basic estimates of survival
%no data stored -> individual based

%initialise
rounds=1050; %some extra rounds becasue demographic extinctions may occur
last_time_step=45;%becasue the model is individual-based, running it slows down considerably after
%approximately 30 time steps. Change the time frame for trial runs.
extinctions=0; %counter for extinctions
Hini=1; %0.75; %initial Heterozygosity
repfems=0; %this is a variable that stores which females reproduce; needed for the initial pop. growth
%reproduction matrix, from Ryman. First row is p to get no calf, second row
%is p to get 1; (1-p) to get 2: values are age specific in column, ages
%1-10
% ages 9-10 assumed same as 8, onwards assumed to have more senescence
% (fading out)
%note that triplets etc are not possible. 
p=[0.95,	0.25,	0.2,	0.1,	0.1,	0.2,	0.3,	0.5,	0.5,	0.5,0.6,	0.6,	0.7,0.7,	0.8,	0.9;
1,	0.26667,	0.25,	0.33333,	0.33333,	0.375,	0.57143,	1,	1,	1,1,	1,	1,1,	1,	1];
%survival parameters
s0=0.75;%values low=0.7, 0.8,0.85; high 0.75,0.8; 0.85
s1=0.80; %survival 2nd year
s2=.85; %survival as adult 
     

%iniital population genetics
%Note that loci with many alleles will tend to loose alleles after some
%time
allele_nrs=[6,4,7,7,6,8,2,4,4,3,6,5,7,6];%observed number of alleles in current population
%allele_nrs=[8,8,8,8,8,8,8,8,8,8,8,8,8,8]; %maximal allele nr; replaces
%line above to simulate scenarios with maximal AR

Nloci=size(allele_nrs,2);
   
%Cervid        0,719        6
%INRA01        0,646        4
%N        0,805        7
%Q        0,777        7
%ETH152        0,799        6
%BM203        0,799        8
%K        0,497        2
%BL25        0,484        4
%BM6438        0,678        4
%O        0,543        3
%BM848        0,748        6
%BM6506        0,677        5
%D        0,72        7
%OarFCB        0,797        6


for round=1:rounds,
    
  %initial values
   geno_m_1=[];
   geno_f_1=[];
  
   %********************below to make unique genotypes

   [geno_m_1,geno_f_1]=make_initial_pop(allele_nrs,Hini,1);

   %other age classes are not there in the first generation
    geno_m_0=[];
    geno_f_0=[];
    geno_m_2=[];
    geno_f_2=[];
    geno_m_3=[];
    geno_f_3=[];
    geno_m_4=[];
    geno_f_4=[];
    geno_m_5=[];
    geno_f_5=[];
    geno_m_6=[];
    geno_f_6=[];
    geno_m_7=[];
    geno_f_7=[];
    geno_m_8=[];
    geno_f_8=[];
    geno_m_9=[];
    geno_f_9=[];
    geno_m_10=[];
    geno_f_10=[];
    geno_m_11=[];
    geno_f_11=[];
    geno_m_12=[];
    geno_f_12=[];
    geno_m_13=[];
    geno_f_13=[];
    geno_m_14=[];
    geno_f_14=[];
    geno_m_15=[];
    geno_f_15=[];
    geno_m_16=[];
    geno_f_16=[];


for t=1:last_time_step,

   %/////////////////////////  
   % scenario with second introduction of 1 male and 3 female 1 year olds
   % of a  genotype similar to the founding individuals
   if t==115, %to activate change to t==15; by putting a large number here, this section can be excluded
        [genm,genf]=make_initial_pop(allele_nrs,Hini,2);%last input argument specifies whether they are the same alleles as the original founders (=1= or not (=2 or other number)
        geno_m_0(size(geno_m_0,1)+1,:,1:2)=genm;
        geno_f_0(size(geno_f_0,1)+1:size(geno_f_0,1)+3,:,1:2)=genf;
        %0 -year old; assumed one year delay in development
   end
   %////////////////////////
    
   %total breeding population assembled
   males=[geno_m_1;geno_m_2;geno_m_3;geno_m_4;geno_m_5;geno_m_6;geno_m_7;geno_m_8;geno_m_9;geno_m_10; geno_m_11;geno_m_12; geno_m_13; geno_m_14;geno_m_15; geno_m_16;];
   if isempty(males), %demographic extinction
       extinctions=extinctions+1;
       break
   end
   females=[geno_f_1;geno_f_2;geno_f_3;geno_f_4;geno_f_5;geno_f_6;geno_f_7;geno_f_8;geno_f_9;geno_f_10; geno_f_11; geno_f_12; geno_f_13;geno_f_14;geno_f_15;geno_f_16];
   if isempty(females), %demographic extinction
       extinctions=extinctions+1;
       break
   end
   %below records the age distribution of the females, which is needed for her reproduction
   age=[size(geno_f_1,1),size(geno_f_2,1),size(geno_f_3,1),size(geno_f_4,1),size(geno_f_5,1),size(geno_f_6,1),size(geno_f_7,1),size(geno_f_8,1),size(geno_f_9,1),size(geno_f_10,1),size(geno_f_11,1),size(geno_f_12,1),size(geno_f_13,1),size(geno_f_14,1),size(geno_f_15,1),size(geno_f_16,1)];
   age_vec=[repmat(1,[1,age(1)]),repmat(2,[1,age(2)]),repmat(3,[1,age(3)]),repmat(4,[1,age(4)]),repmat(5,[1,age(5)]),repmat(6,[1,age(6)]),repmat(7,[1,age(7)]),repmat(8,[1,age(8)]),repmat(9,[1,age(9)]),repmat(10,[1,age(10)]),repmat(11,[1,age(11)]),repmat(12,[1,age(12)]),repmat(13,[1,age(13)]),repmat(14,[1,age(14)]),repmat(15,[1,age(15)]),repmat(16,[1,age(16)])];
           
   [round,t], %tells us where we are
   %census of males and female prior to reproduction (=spring)
   Nmal(t,round)=size(males,1);
   Nfem(t,round)=size(females,1);
   %calculate the descriptive stats of interest
   %allelic richness
   for l=1:Nloci,
     alleles_mal(t,l,round)=size(unique([males(:,l,1);males(:,l,2)]),1);
     alleles_fem(t,l,round)=size(unique([females(:,l,1);females(:,l,2)]),1);
     allelic_richness(t,l,round)=size(unique([males(:,l,1);males(:,l,2);females(:,l,1);females(:,l,2)]),1);
   end
   %H for males
   Het=0;
   for i=1:Nmal(t,round),
        %unequal is a heterozygote
       Het(i)=sum((males(i,1:Nloci,1)~=males(i,1:Nloci,2)))/Nloci;
   end
     Hmal(t,round)=mean(Het); %heterozygote proportion in the population
     
     %H for females
     Het=0;
     for i=1:Nfem(t,round),
        Het(i)=sum((females(i,1:Nloci,1)~=females(i,1:Nloci,2)))/Nloci;
     end
     Hfem(t,round)=mean(Het);
     %H for all
     all=[males;females];
     Het=0;
     for i=1:size(all,1),
        %unequal is a heterozygote
       Het(i)=sum((all(i,1:Nloci,1)~=all(i,1:Nloci,2)))/Nloci;
     end
    Htot(t,round)=mean(Het);
    
   if t<5, 
       %the details of the initial population are known and simulated
       %accordingly
       %at t=1 (1935) and t=2 (1936) there is no reproduction
           %¤¤¤¤¤¤¤¤¤¤¤¤¤¤¤¤¤¤¤¤ INITIAL POPULATION ¤¤¤¤¤¤¤¤¤¤¤¤¤¤¤¤¤¤¤¤¤¤¤¤
    % Below uses the detailed information from the first years
    %simply returns the genotypes of the offspring for the next year, since repro and survival
    %are known
    %after initial years, the stochastic part of the model takes over
    %note that model starts at t=1 (not 0) and thus has 1-year olds
    %summary of the development (only genetic founders included)
    %t	year	N	f0	m0	f1	m1	f2	m2	f3	m3	f4	m4	
    %0	1934	4	3	1									
    %1	1935	4	0	0	3	1							
    %2	1936	4	0	0	0	0	3	1					
    %3	1937	6	0	2	0	0	0	0	3	1			2 male calves by 2 females
    %4	1938	8	1?	1?	0	2	0	0	0	0	3	1	2 calves of unknown sex by same 2 females as in 1937
    %note that the main routine does not consider calves (0 age) animals (pre-breeding census)
    % becasue this routine bypasses the survival section, it is here assumed
    %that all individuals survive, at time step 5, the stochastic part of the
    %simulation takes over
    %repfems is needed because the records state that the *same* females
    %reproduced in different initial years; repfem keeps track of which females
        if  t==3,
            % 2 3-yr females get one son each with the only male there is
            %decide which two females reproduce
            repfems=randperm(3);
            %first female 
            geno_par=[females(repfems(1),:,:);males];
            for l=1:Nloci,
                geno_m_0(1,l,1)=geno_par(1,l,binornd(1,.5)+1);
                geno_m_0(1,l,2)=geno_par(2,l,binornd(1,.5)+1);
            end
            %second female 
            geno_par=[females(repfems(2),:,:);males];
            for l=1:Nloci,
                geno_m_0(2,l,1)=geno_par(1,l,binornd(1,.5)+1);
                geno_m_0(2,l,2)=geno_par(2,l,binornd(1,.5)+1);
            end
        elseif t==4,
            % The same 2 females get one offspring of unknown sex 
            son_count=0;
            dau_count=0;
            for f=1:2,
                geno_par=[females(repfems(f),:,:);males];
                if binornd(1,.5,1)==0,
                    %female offspring 
                    for l=1:Nloci,
                    geno_f_0(dau_count+1,l,1)=geno_par(1,l,binornd(1,.5)+1);
                    geno_f_0(dau_count+1,l,2)=geno_par(2,l,binornd(1,.5)+1);
                    end
                    %increase counter
                    dau_count=dau_count+1;
                else %male offspring
                    for l=1:Nloci,
                        geno_m_0(son_count+1,l,1)=geno_par(1,l,binornd(1,.5)+1);
                        geno_m_0(son_count+1,l,2)=geno_par(2,l,binornd(1,.5)+1);
                    end    %for l
                %increase counter
                son_count=son_count+1;
                end %if binornd
            end% for f
        %if one sex was not produced, it is empty
        if exist('geno_f_0')==0,
            geno_f_0=[];
        end
        if exist('geno_m_0')==0,
            geno_m_0=[];
        end
    end %if t==3
     
    %census of the population
       males=[geno_m_0;geno_m_1;geno_m_2;geno_m_3;geno_m_4;geno_m_5;geno_m_6;geno_m_7;geno_m_8;geno_m_9;geno_m_10;];
       females=[geno_f_0;geno_f_1;geno_f_2;geno_f_3;geno_f_4;geno_f_5;geno_f_6;geno_f_7;geno_f_8;geno_f_9;geno_f_10;];
       Ntot(t,round)=size(males,1)+size(females,1);
       %survival
       if not(isempty(geno_f_4)),
            geno_f_5=geno_f_4;
            geno_f_4=[];
       end
       if not(isempty(geno_m_4)),
            geno_m_5=geno_m_4;
            geno_m_4=[];
       end
       if not(isempty(geno_f_3)),
            geno_f_4=geno_f_3;
            geno_f_3=[];
       end
       if not(isempty(geno_m_3)),
            geno_m_4=geno_m_3;
            geno_m_3=[];
       end
       if not(isempty(geno_f_2)),
            geno_f_3=geno_f_2;
            geno_f_2=[];
       end
       if not(isempty(geno_m_2)),
            geno_m_3=geno_m_2;
            geno_m_2=[];
       end
       if not(isempty(geno_f_1)),
            geno_f_2=geno_f_1;
            geno_f_1=[];
       end
       if not(isempty(geno_m_1)),
            geno_m_2=geno_m_1;
            geno_m_1=[];
       end
       %offspring assumed to all survive
       if not(isempty(geno_f_0)),
            geno_f_1=geno_f_0;
            geno_f_0=[];
       end
       if not(isempty(geno_m_0)),
            geno_m_1=geno_m_0;
            geno_m_0=[];
       end
       %¤¤¤¤¤¤¤¤¤¤¤¤¤¤¤¤¤¤¤¤¤¤¤¤¤¤¤¤¤¤¤¤¤¤¤¤¤¤¤¤¤¤¤¤¤¤¤¤¤¤¤¤¤¤¤¤¤¤¤¤¤¤¤¤¤¤¤¤¤¤¤¤¤¤¤¤¤¤¤4
       %¤¤¤¤¤¤¤¤¤¤¤¤¤¤¤¤¤¤¤¤ end of code for INITIAL POPULATION ¤¤¤¤¤¤¤¤¤¤¤¤¤¤¤¤¤¤¤¤¤¤¤¤
       %¤¤¤¤¤¤¤¤¤¤¤¤¤¤¤¤¤¤¤¤¤¤¤¤¤¤¤¤¤¤¤¤¤¤¤¤¤¤¤¤¤¤¤¤¤¤¤¤¤¤¤¤¤¤¤¤¤¤¤¤¤¤¤¤¤¤¤¤¤¤¤¤¤¤¤¤¤¤¤¤ 
   else
       %###################################################################
       %############ the population development is based on assumed parameters
       %###################################################################
      
         %reproduction: 1 year old and older reproduce

        %counters needed for the production of sons and daughters
        son_count=0;
        dau_count=0;
           
        for fem=1:size(females,1),
       
            % ///////// REPRODUCTION ////////////////
            %SCENARIO 1
            %below is loci of female and randomly chosen male = genotype of parents
            geno_par=[females(fem,:,:);males(unidrnd(size(males,1)),:,:)];

           %defined by age
           a=age_vec(fem); %age of female
           rep=binornd(1,(1-p(1,a)),1); %prob. female reproduces (can be set to 1 to simulate all females reproducing)
           twin=binornd(1,(1-p(2,a)),1); %prob female get a twin, conditiona upon rep. Can be set to 1 to have all females get 2 offspring
           if rep==1, %female reproduces
                if twin==1, %female gets a twin, assumed to be one male and one female for coding convenience
                   for l=1:Nloci
                    %     %randomly combining the loci of male and female parent to form
                    %     %each offspring
                        geno_m_0(son_count+1,l,1)=geno_par(1,l,binornd(1,.5)+1);
                        geno_m_0(son_count+1,l,2)=geno_par(2,l,binornd(1,.5)+1);
                        geno_f_0(dau_count+1,l,1)=geno_par(1,l,binornd(1,.5)+1);
                        geno_f_0(dau_count+1,l,2)=geno_par(2,l,binornd(1,.5)+1);
                        
                    end %for l
                   %increase the counter; twin is assumed to be a son and a
                   %daughter
                   son_count=son_count+1;
                   dau_count=dau_count+1;     
                else %female does not get a twin
                    if binornd(1,.5,1)==0,
                       %son
                       for l=1:Nloci,
                           geno_m_0(son_count+1,l,1)=geno_par(1,l,binornd(1,.5)+1);
                           geno_m_0(son_count+1,l,2)=geno_par(2,l,binornd(1,.5)+1);
                       end %for l
                       %increase the counter
                       son_count=son_count+1;
                    else
                        %daughter
                        for l=1:Nloci,
                            geno_f_0(dau_count+1,l,1)=geno_par(1,l,binornd(1,.5)+1);
                            geno_f_0(dau_count+1,l,2)=geno_par(2,l,binornd(1,.5)+1);
                        end %for l
                        %increase the counter
                        dau_count=dau_count+1;
                    end
                end
           end %if binornd
   
           
        end %for fem
        
        %census of the population in autumn including calves
        males=[geno_m_0;geno_m_1;geno_m_2;geno_m_3;geno_m_4;geno_m_5;geno_m_6;geno_m_7;geno_m_8;geno_m_9;geno_m_10; geno_m_11;geno_m_12; geno_m_13; geno_m_14;geno_m_15; geno_m_16;];
        females=[geno_f_0;geno_f_1;geno_f_2;geno_f_3;geno_f_4;geno_f_5;geno_f_6;geno_f_7;geno_f_8;geno_f_9;geno_f_10; geno_f_11; geno_f_12; geno_f_13;geno_f_14;geno_f_15;geno_f_16];
        
        Ntot(t,round)=size(males,1)+size(females,1); %total population size
        
        % **** SURVIVAL TO NEXT YEAR
        %working from the oldest age class down
        %array needs to emptied afterwards, becasue there may be gaps in
        %the age distribution
        %males
       if not(isempty(geno_m_15)),
           surv=binornd(1,s2,[size(geno_m_15,1),1]); %1 for those individuals that survive
           geno_m_16=geno_m_15(surv==1,:,:);
           geno_m_15=[];
       end
       if not(isempty(geno_m_14)),
           surv=binornd(1,s2,[size(geno_m_14,1),1]); %1 for those individuals that survive
           geno_m_15=geno_m_14(surv==1,:,:);
           geno_m_14=[];
       end
       if not(isempty(geno_m_13)),
           surv=binornd(1,s2,[size(geno_m_13,1),1]); %1 for those individuals that survive
           geno_m_14=geno_m_13(surv==1,:,:);
           geno_m_13=[];
       end
       if not(isempty(geno_m_12)),
           surv=binornd(1,s2,[size(geno_m_12,1),1]); %1 for those individuals that survive
           geno_m_13=geno_m_12(surv==1,:,:);
           geno_m_12=[];
       end
       if not(isempty(geno_m_11)),
           surv=binornd(1,s2,[size(geno_m_11,1),1]); %1 for those individuals that survive
           geno_m_12=geno_m_11(surv==1,:,:);
           geno_m_11=[];
       end
       if not(isempty(geno_m_10)),
           surv=binornd(1,s2,[size(geno_m_10,1),1]); %1 for those individuals that survive
           geno_m_11=geno_m_10(surv==1,:,:);
           geno_m_10=[];
       end
       if not(isempty(geno_m_9)),
           surv=binornd(1,s2,[size(geno_m_9,1),1]); %1 for those individuals that survive
           geno_m_10=geno_m_9(surv==1,:,:);
           geno_m_9=[];
       end
       if not(isempty(geno_m_8)),
            surv=binornd(1,s2,[size(geno_m_8,1),1]); %1 for those individuals that survive
            geno_m_9=geno_m_8(surv==1,:,:);
            geno_m_8=[];
       end
       if not(isempty(geno_m_7)),
            surv=binornd(1,s2,[size(geno_m_7,1),1]); %1 for those individuals that survive
            geno_m_8=geno_m_7(surv==1,:,:);
            geno_m_7=[];
       end
       if not(isempty(geno_m_6)),
            surv=binornd(1,s2,[size(geno_m_6,1),1]); %1 for those individuals that survive
            geno_m_7=geno_m_6(surv==1,:,:);
            geno_m_6=[];
       end
       if not(isempty(geno_m_5)),
            surv=binornd(1,s2,[size(geno_m_5,1),1]); %1 for those individuals that survive
            geno_m_6=geno_m_5(surv==1,:,:);
            geno_m_5=[];
       end
       if not(isempty(geno_m_4)),
            surv=binornd(1,s2,[size(geno_m_4,1),1]); %1 for those individuals that survive
            geno_m_5=geno_m_4(surv==1,:,:);
            geno_m_4=[];
       end
       if not(isempty(geno_m_3)),
            surv=binornd(1,s2,[size(geno_m_3,1),1]); %1 for those individuals that survive
            geno_m_4=geno_m_3(surv==1,:,:);
            geno_m_3=[];
       end
       if not(isempty(geno_m_2)),
            surv=binornd(1,s2,[size(geno_m_2,1),1]); %1 for those individuals that survive
            geno_m_3=geno_m_2(surv==1,:,:);
            geno_m_2=[];
       end
       if not(isempty(geno_m_1)),
            surv=binornd(1,s1,[size(geno_m_1,1),1]); %1 for those individuals that survive
            geno_m_2=geno_m_1(surv==1,:,:);
            geno_m_1=[];
       end
       if not(isempty(geno_m_0)),
               surv=binornd(1,s0,[size(geno_m_0,1),1]); %1 for those individuals that survive
               geno_m_1=geno_m_0(surv==1,:,:);
               geno_m_0=[];
       end
       %FEMALES
       %males
       if not(isempty(geno_f_15)),
           surv=binornd(1,s2,[size(geno_f_15,1),1]); %1 for those individuals that survive
           geno_f_16=geno_f_15(surv==1,:,:);
           geno_f_15=[];
       end
       if not(isempty(geno_f_14)),
           surv=binornd(1,s2,[size(geno_f_14,1),1]); %1 for those individuals that survive
           geno_f_15=geno_f_14(surv==1,:,:);
           geno_f_14=[];
       end
       if not(isempty(geno_f_13)),
           surv=binornd(1,s2,[size(geno_f_13,1),1]); %1 for those individuals that survive
           geno_f_14=geno_f_13(surv==1,:,:);
           geno_f_13=[];
       end
       if not(isempty(geno_f_12)),
           surv=binornd(1,s2,[size(geno_f_12,1),1]); %1 for those individuals that survive
           geno_f_13=geno_f_12(surv==1,:,:);
           geno_f_12=[];
       end
       if not(isempty(geno_f_11)),
           surv=binornd(1,s2,[size(geno_f_11,1),1]); %1 for those individuals that survive
           geno_f_12=geno_f_11(surv==1,:,:);
           geno_f_11=[];
       end
       if not(isempty(geno_f_10)),
           surv=binornd(1,s2,[size(geno_f_10,1),1]); %1 for those individuals that survive
           geno_f_11=geno_f_10(surv==1,:,:);
           geno_f_10=[];
       end
       if not(isempty(geno_f_9)),
           surv=binornd(1,s2,[size(geno_f_9,1),1]); %1 for those individuals that survive
           geno_f_10=geno_f_9(surv==1,:,:);
           geno_f_9=[];
       end
       if not(isempty(geno_f_8)),
            surv=binornd(1,s2,[size(geno_f_8,1),1]); %1 for those individuals that survive
            geno_f_9=geno_f_8(surv==1,:,:);
            geno_f_8=[];
       end
       if not(isempty(geno_f_7)),
            surv=binornd(1,s2,[size(geno_f_7,1),1]); %1 for those individuals that survive
            geno_f_8=geno_f_7(surv==1,:,:);
            geno_f_7=[];
       end
       if not(isempty(geno_f_6)),
            surv=binornd(1,s2,[size(geno_f_6,1),1]); %1 for those individuals that survive
            geno_f_7=geno_f_6(surv==1,:,:);
            geno_f_6=[];
       end
       if not(isempty(geno_f_5)),
            surv=binornd(1,s2,[size(geno_f_5,1),1]); %1 for those individuals that survive
            geno_f_6=geno_f_5(surv==1,:,:);
            geno_f_5=[];
       end
       if not(isempty(geno_f_4)),
            surv=binornd(1,s2,[size(geno_f_4,1),1]); %1 for those individuals that survive
            geno_f_5=geno_f_4(surv==1,:,:);
            geno_f_4=[];
       end
       if not(isempty(geno_f_3)),
            surv=binornd(1,s2,[size(geno_f_3,1),1]); %1 for those individuals that survive
            geno_f_4=geno_f_3(surv==1,:,:);
            geno_f_3=[];
       end
       if not(isempty(geno_f_2)),
            surv=binornd(1,s2,[size(geno_f_2,1),1]); %1 for those individuals that survive
            geno_f_3=geno_f_2(surv==1,:,:);
            geno_f_2=[];
       end
       if not(isempty(geno_f_1)),
            surv=binornd(1,s1,[size(geno_f_1,1),1]); %1 for those individuals that survive
            geno_f_2=geno_f_1(surv==1,:,:);
            geno_f_1=[];
       end
       if not(isempty(geno_f_0)),
               surv=binornd(1,s0,[size(geno_f_0,1),1]); %1 for those individuals that survive
               geno_f_1=geno_f_0(surv==1,:,:);
               geno_f_0=[];
       end
   end %if t<5
end %for t
end %for round

%when running below 1000 rounds, the commands below need to be modified
[H,AR,N]=extract_1000(Htot,allelic_richness,Ntot);
